# Supplementary material for: The Rise of Heatstroke as a Method of Depopulating Pigs and Poultry: Implications for the US Veterinary Profession
Source: Animals (Basel). 2022 Dec 29;13(1):140. doi: 10.3390/ani13010140 (PMC9817707; doi:10.3390/ani13010140)
Supplement: Supplementary file 1 [file animals-13-00140-s001.zip]

Archive with 5 entries (5 files):
- Supplementary Materials/Table S1. 2014-2016 HPAI Commercial Depopulation Methods.xlsx
- Supplementary Materials/Table S2. 2022 HPAI Commercial Depopulation Methods and Duration.xlsx
- Supplementary Materials/Table S3. USDA Records on Bird Depopulations Jan 2015 to Jan 2016.pdf
- Supplementary Materials/Table S4. USDA Records on Bird Depopulations Mar 2017 to Mar 2021.pdf
- Supplementary Materials/Table S5. USDA Records on Bird Depopulations Jun 2021 to Aug 2022.pdf
