# Supplementary material for: The Rise of Heatstroke as a Method of Depopulating Pigs and Poultry: Implications for the US Veterinary Profession
Source: Animals (Basel). 2022 Dec 29;13(1):140. doi: 10.3390/ani13010140 (PMC9817707; doi:10.3390/ani13010140)
Supplement: Supplementary file 1 [file animals-13-00140-s001.zip › Supplementary Materials/Table S2. 2022 HPAI Commercial Depopulation Methods and Duration.xlsx]

## Sheet: Sheet1
Confirmation Date	Depop Completion Date	Duration	State	County Name	Special ID	Type of Production	# of birds killed	Methods Used	VSD+Heat used? (alone, combo,no)	CO2 used? (alone, combo,no)	Notes	State record data
2022-08-31	2022-08-30	0	California	Toulumne	Tuolumne 03	Commercial Turkey Meat Bird	91000	Foam	No	No
2022-08-30	2022-08-28	0	California	Toulumne	Tuolumne 02	Commercial Turkey Meat Bird	7400	Cervical Dislocation	No	No
2022-08-30	2022-08-29	0	Minnesota	Meeker	Meeker 05	Commercial Turkey Meat Bird	126400	Foam	No	No
2022-08-30	2022-08-30	0	Minnesota	Meeker	Meeker 06	Commercial Turkey Meat Bird	52100	Foam	No	No
2022-08-29	2022-08-29	0	California	Sacramento	Sacramento 02	Commercial Turkey Meat Bird	97000	CO2 Cart/Container	No	Alone
2022-08-26	2022-08-27	1	California	Fresno	Fresno 02	Commercial Broiler Breeder	34800	Foam	No	No
2022-08-26	2022-08-29	3	California	Tuolumne	Tuolumne 01	Commercial Turkey Meat Bird	161000	Foam	No	No
2022-08-22	2022-08-26	4	California	Fresno	Fresno 01	Commercial Broiler Breeder	33900	VSD+Heat, Foam	Combo	No
2022-07-22	2022-07-26	4	Utah	Sanpete	Sanpete 03	Commercial Turkey Meat Bird	12700	VSD+Heat, CO2, Cervical dislocation	Combo	Combo
2022-07-19	2022-07-19	0	Utah	Sanpete	Sanpete 02	Commercial Turkey Meat Bird	23300	VSD+Heat, CO2	Combo	Combo
2022-07-14	2022-07-13	0	Utah	Sanpete	Sanpete 01	Commercial Turkey Meat Bird	15500	VSD+Heat	Alone	No	Also had low-path AI in May 2022
2022-06-09	2022-06-10	1	Colorado	Weld	Weld 03	Commercial Table Egg Layer	205000	CO2 Cart/Container	No	Alone
2022-06-07	2022-06-24	17	Colorado	Weld	Weld 02	Commercial Table Egg Layer	1936800	VSD+Heat, CO2	Combo	Combo
2022-06-02	2022-06-02	0	Pennsylvania	Berks	Berks 10	Commercial Duck Meat Bird	30100	VSD+Heat	Alone	No
2022-05-23	2022-05-22	0	Pennsylvania	Berks	Berks 09	Commercial Duck Breeder	4700	Foam	No	No
2022-05-21	2022-05-20	0	Minnesota	Dakota	Dakota 01	Commercial Turkey Meat Bird	54400	Foam, KEDS	No	No
2022-05-18	2022-05-18	0	Minnesota	Kandiyohi	Kandiyohi 09	Commercial Turkey Breeder Toms	4700	Foam	No	No
2022-05-18	2022-05-18	0	Pennsylvania	Berks	Berks 08	Commercial Duck Breeder	7200	Foam	No	No
2022-05-17	2022-05-16	0	Pennsylvania	Berks	Berks 07	Commercial Table Egg Layer	79000	VSD+Heat	Alone	No
2022-05-14	2022-05-15	1	Pennsylvania	Berks	Berks 06	Commercial Table Egg Breeder	83700	VSD+Heat	Alone	No
2022-05-13	2022-05-12	0	Wisconsin	Barron	Barron 07	Commercial Turkey Meat Bird	10500	Foam	No	No
2022-05-10	2022-05-10	0	Michigan	Muskegon	Muskegon 01	Commercial Turkey Meat Bird	35100	VSD+Heat	Alone	No
2022-05-10	2022-05-08	0	Pennsylvania	Berks	Berks 04	Commercial Duck Breeder	23800	Foam	No	No
2022-05-10	2022-05-10	0	Pennsylvania	Berks	Berks 05	Commercial Duck Meat Bird	37300	VSD+Heat	Alone	No
2022-05-10	2022-05-09	0	Pennsylvania	Lancaster	Lancaster 08	Commercial Table Egg Layer	72300	VSD+Heat	Alone	No
2022-05-07	2022-05-06	0	Wisconsin	Barron	Barron 06	Commercial Turkey Meat Bird	20100	VSD+Heat	Alone	No
2022-05-03	2022-05-04	1	Pennsylvania	Berks	Berks 01	Commercial Duck Breeder	29600	Foam	No	No
2022-05-03	2022-05-04	1	Pennsylvania	Berks	Berks 02	Commercial Duck Meat Bird	74300	VSD+Heat, Foam	Combo	No
2022-05-03	2022-05-03	0	Minnesota	Lyon	Lyon 01	Commercial Turkey Meat Bird	120300	Foam	No	No
2022-05-03	2022-05-02	0	South Dakota	Beadle	Beadle 04	Commercial Turkey Meat Bird	56200	VSD+Heat, Foam	Combo	No
2022-05-03	2022-05-01	0	Wisconsin	Barron	Barron 04	Commercial Turkey Meat Bird	19300	VSD+Heat	Alone	No
2022-05-03	2022-05-02	0	Wisconsin	Barron	Barron 05	Commercial Turkey Meat Bird	46700	VSD+Heat, Foam	Combo	No
2022-04-30	2022-04-30	0	Oklahoma	Sequoyah	Sequoyah 01	Commercial Broiler Breeder	13800	Certical Dislocation	No	No
2022-04-29	2022-05-09	10	Colorado	Weld	Weld 01	Commercial Table Egg Layer	1366200	VSD+Heat, CO2	Combo	Combo
2022-04-29	2022-04-28	0	Minnesota	Stearns	Stearns 09	Commercial Turkey Breeder Hens	9600	Foam	No	No
2022-04-29	2022-04-29	0	Pennsylvania	Lancaster	Lancaster 07	Commercial Duck Meat Bird	19300	VSD+Heat	Alone	No
2022-04-28	2022-04-27	0	Wisconsin	Barron	Barron 02	Commercial Turkey Meat Bird	110700	Foam	No	No
2022-04-27	2022-04-28	1	Pennsylvania	Lancaster	Lancaster 06	Commercial Broiler Breeder Pullets	18100	Foam	No	No
2022-04-27	2022-05-15	18	Nebraska	Knox	Knox 01	Commercial Table Egg Layer	2118000	VSD+Heat, CO2	Combo	Combo
2022-04-26	2022-04-29	3	Pennsylvania	Lancaster	Lancaster 05	Commercial Table Egg Layer	307400	VSD+Heat	Alone	No
2022-04-25	2022-04-23	0	Minnesota	Stearns	Stearns 08	Commercial Turkey Meat Bird	14600	Foam	No	No
2022-04-25	2022-05-13	18	Utah	Cache	Cache 01	Commercial Table Egg Layer	1501200	VSD+Heat, CO2	Combo	Combo
2022-04-22	2022-04-21	0	Minnesota	Otter Tail	Otter Tail 04	Commercial Turkey Meat Bird	27300	VSD+Heat	Alone	No
2022-04-22	2022-04-22	0	Minnesota	Swift	Swift 03	Commercial Turkey Meat Bird	127400	VSD+Heat	Alone	No
2022-04-22	2022-04-22	0	Minnesota	Yellow Medicine	Yellow Medicine 02	Commercial Turkey Meat Bird	49500	Foam	No	No
2022-04-22	2022-04-21	0	Pennsylvania	Lancaster	Lancaster 04	Commercial Broiler Production	50300	VSD+Heat	Alone	No
2022-04-21	2022-04-22	1	North Dakota	Richland	Richland 01	Commercial Turkey Meat Bird	27500	VSD+Heat, Foam	Combo	No
2022-04-21	2022-04-21	0	Iowa	Bremer	Bremer 01	Commercial Turkey Meat Bird	29200	Foam	No	No
2022-04-21	2022-04-20	0	Minnesota	Morrison	Morrison 11	Commercial Turkey Meat Bird	40900	Foam, KEDS	No	No
2022-04-21	2022-04-20	0	Minnesota	Todd	Todd 04	Commercial Turkey Meat Bird	19700	Foam	No	No
2022-04-21	2022-04-20	0	Minnesota	Todd	Todd 05	Commercial Turkey Meat Bird	37000	Foam	No	No
2022-04-20	2022-04-24	4	Pennsylvania	Lancaster	Lancaster 03	Commercial Table Egg Layer	879400	VSD+Heat	Alone	No
2022-04-20	2022-04-23	3	Pennsylvania	Lancaster	Lancaster 02	Commercial Table Egg Layer	1127700	VSD+Heat	Alone	No
2022-04-20	2022-04-19	0	Indiana	Elkhart	Elkhart 03	Commercial Duck Meat Bird	6600	KEDS	No	No
2022-04-20	2022-04-19	0	Minnesota	Stearns	Stearns 06	Commercial Turkey Meat Bird	62800	VSD+Heat, Captive Bolt	Combo	No
2022-04-20	2022-04-19	0	Minnesota	Stearns	Stearns 07	Commercial Turkey Meat Bird	72000	Foam	No	No
2022-04-20	2022-04-19	0	Minnesota	Todd	Todd 02	Commercial Turkey Meat Bird	30100	Foam	No	No
2022-04-20	2022-04-19	0	Minnesota	Todd	Todd 03	Commercial Turkey Meat Bird	30300	Foam	No	No
2022-04-19	2022-04-22	3	Colorado	Montrose	Montrose 01	Commercial Broiler Breeder	58000	CO2 WHG	No	Alone
2022-04-19	2022-04-15	0	Minnesota	Kandiyohi	Kandiyohi 07	Commercial Turkey Meat Bird	38700	Foam	No	No
2022-04-19	2022-04-16	0	Minnesota	Kandiyohi	Kandiyohi 08	Commercial Turkey Meat Bird	35700	Foam, KEDS	No	No
2022-04-19	2022-04-16	0	Minnesota	Meeker	Meeker 04	Commercial Turkey Meat Bird	53000	Foam, KEDS	No	No
2022-04-19	2022-04-16	0	Minnesota	Morrison	Morrison 08	Commercial Turkey Meat Bird	58100	Foam	No	No
2022-04-19	2022-04-16	0	Minnesota	Morrison	Morrison 09	Commercial Turkey Meat Bird	17600	Foam	No	No
2022-04-19	2022-04-18	0	Minnesota	Morrison	Morrison 10	Commercial Turkey Meat Bird	47700	Foam	No	No
2022-04-19	2022-04-17	0	Minnesota	Otter Tail	Otter Tail 03	Commercial Turkey Meat Bird	29700	VSD+Heat, KEDS	Combo	No
2022-04-19	2022-04-17	0	Minnesota	Swift	Swift 02	Commercial Turkey Meat Bird	31600	Foam	No	No
2022-04-15	2022-04-17	2	Pennsylvania	Lancaster	Lancaster 01	Commercial Table Egg Layer	1380500	VSD+Heat	Alone	No
2022-04-15	2022-04-14	0	Wisconsin	Polk	Polk 01	Commercial Turkey Meat Bird	22000	Foam	No	No
2022-04-14	2022-04-13	0	Indiana	Elkhart	Elkhart 02	Commercial Duck Breeder	6400	KEDS	No	No
2022-04-14	2022-04-13	0	Minnesota	Blue Earth	Blue Earth 02	Commercial Turkey Meat Bird	26400	Foam	No	No
2022-04-14	2022-04-13	0	Minnesota	Meeker	Meeker 03	Commercial Turkey Meat Bird	73200	Foam	No	No
2022-04-13	2022-04-14	1	South Dakota	Deuel	Deuel 01	Commercial Upland Gamebird Producer	1400	Other	No	No
2022-04-13	2022-04-11	0	Kansas	Mcpherson	McPherson 01	Commercial Turkey Breeder Hens	6900	Foam	No	No
2022-04-13	2022-04-12	0	Minnesota	Blue Earth	Blue Earth 01	Commercial Turkey Meat Bird	22700	Foam	No	No
2022-04-13	2022-04-13	0	Minnesota	Otter Tail	Otter Tail 02	Commercial Turkey Meat Bird	35700	Foam	No	No
2022-04-13	2022-04-12	0	Minnesota	Waseca	Waseca 03	Commercial Turkey Meat Bird	20300	VSD+Heat, Cervical Dislocation	Combo	No
2022-04-12	2022-04-22	10	Nebraska	Dixon	Dixon 01	Commercial Table Egg Layer	1746900	VSD+Heat, CO2	Combo	Combo
2022-04-12	2022-04-15	3	Minnesota	Morrison	Morrison 07	Commercial Table Egg Layer	216200	VSD+Heat, CO2	Combo	Combo
2022-04-12	2022-04-11	0	Minnesota	Kandiyohi	Kandiyohi 06	Commercial Turkey Meat Bird	37100	Foam	No	No
2022-04-12	2022-04-10	0	Minnesota	Morrison	Morrison 05	Commercial Turkey Meat Bird	37600	Foam	No	No
2022-04-12	2022-04-11	0	Minnesota	Morrison	Morrison 06	Commercial Broiler Production	42900	VSD+Heat	Alone	No
2022-04-12	2022-04-11	0	Minnesota	Yellow Medicine	Yellow Medicine 01	Commercial Turkey Meat Bird	44800	VSD+Heat	Alone	No
2022-04-12	2022-04-12	0	North Carolina	Wayne	Wayne 06	Commercial Broiler Production	89700	Foam	No	No
2022-04-12	2022-04-10	0	Wisconsin	Barron	Barron 01	Commercial Turkey Meat Bird	46500	Foam	No	No
2022-04-09	2022-04-08	0	Minnesota	Le Sueur	LeSueur 02	Commercial Turkey Meat Bird	37800	Foam	No	No
2022-04-09	2022-04-08	0	Minnesota	Stearns	Stearns 05	Commercial Turkey Meat Bird	26100	Foam	No	No
2022-04-09	2022-04-08	0	Minnesota	Swift	Swift 01	Commercial Turkey Meat Bird	130900	Foam	No	No
2022-04-09	2022-04-09	0	South Dakota	Yankton	Yankton 01	Commercial Turkey Meat Bird	76100	VSD+Heat, Foam	Combo	No
2022-04-08	2022-04-08	0	Indiana	Elkhart	Elkhart 01	Commercial Duck Breeder	4700	KEDS	No	No
2022-04-08	2022-04-07	0	Minnesota	Otter Tail	Otter Tail 01	Commercial Turkey Meat Bird	29900	Foam	No	No
2022-04-08	2022-04-08	0	Minnesota	Renville	Renville 01	Commercial Turkey Meat Bird	76400	Foam	No	No
2022-04-08	2022-04-07	0	South Dakota	Clark	Clark 03	Commercial Turkey Meat Bird	38700	VSD+Heat, Foam	Combo	No
2022-04-08	2022-04-08	0	South Dakota	Edmunds	Edmunds 04	Commercial Turkey Meat Bird	36400	VSD+Heat, Foam	Combo	No
2022-04-07	2022-04-07	0	Minnesota	Kandiyohi	Kandiyohi 05	Commercial Turkey Breeder Hens	20800	Foam	No	No
2022-04-07	2022-04-07	0	North Carolina	Wayne	Wayne 05	Commercial Turkey Meat Bird	18500	Foam	No	No
2022-04-06	2022-04-07	1	Missouri	Dade	Dade 01	Commercial Turkey Meat Bird	14000	Foam	No	No
2022-04-06	2022-04-07	1	South Dakota	Mcpherson	McPherson 04	Commercial Turkey Meat Bird	45900	VSD+Heat, Foam	Combo	No
2022-04-06	2022-04-06	0	Minnesota	Waseca	Waseca 02	Commercial Turkey Meat Bird	17900	Foam, Captive Bolt	No	No
2022-04-06	2022-04-06	0	North Carolina	Wayne	Wayne 03	Commercial Broiler Production	216000	Foam	No	Alone
2022-04-06	2022-04-06	0	North Carolina	Wayne	Wayne 04	Commercial Broiler Production	65600	Foam	No	No
2022-04-05	2022-04-08	3	Minnesota	Meeker	Meeker 02	Commercial Turkey Meat Bird	128500	VSD+Heat	Alone	No
2022-04-05	2022-04-07	2	Minnesota	Stearns	Stearns 04	Commercial Turkey Meat Bird	40800	Foam	No	No
2022-04-05	2022-04-07	2	South Dakota	Beadle	Beadle 03	Commercial Turkey Meat Bird	55600	VSD+Heat, Foam	Combo	No
2022-04-05	2022-04-06	1	Iowa	Hardin	Hardin 01	Commercial Turkey Meat Bird	46000	VSD+Heat, Foam	Combo	No
2022-04-05	2022-04-06	1	Minnesota	Big Stone	Big Stone 01	Commercial Turkey Meat Bird	49500	VSD+Heat, Foam	Combo	No
2022-04-05	2022-04-06	1	Minnesota	Morrison	Morrison 04	Commercial Turkey Meat Bird	105300	Foam	No	No
2022-04-05	2022-04-06	1	Missouri	Lawrence	Lawrence 02	Commercial Turkey Meat Bird	27600	Foam	No	No
2022-04-05	2022-04-06	1	South Dakota	Clark	Clark 02	Commercial Turkey Meat Bird	24000	VSD+Heat, Foam	Combo	No
2022-04-05	2022-04-06	1	South Dakota	Faulk	Faulk 01	Commercial Turkey Meat Bird	48000	VSD+Heat	Alone	No
2022-04-05	2022-04-06	1	South Dakota	Spink	Spink 03	Commercial Turkey Meat Bird	26300	VSD+Heat, Foam	Combo	No
2022-04-05	2022-04-05	0	Minnesota	Morrison	Morrison 03	Commercial Turkey Meat Bird	26200	Foam	No	No
2022-04-05	2022-04-05	0	Minnesota	Waseca	Waseca 01	Commercial Turkey Meat Bird	25500	VSD+Heat, Cervical Dislocation	Combo	No
2022-04-05	2022-04-02	0	North Carolina	Wayne	Wayne 02	Commercial Turkey Meat Bird	14200	Foam	No	No
2022-04-04	2022-04-06	2	Minnesota	Becker 01	Commercial Turkey Meat Bird		44700	Foam	No	No
2022-04-04	2022-04-05	1	Minnesota	Kandiyohi	Kandiyohi 04	Commercial Turkey Breeder Hens	20400	Foam	No	No
2022-04-04	2022-04-05	1	Minnesota	Morrison	Morrison 02	Commercial Turkey Meat Bird	32400	Foam	No	No
2022-04-04	2022-04-05	1	North Dakota	Lamoure	LaMoure 02	Commercial Turkey Meat Bird	50900	VSD+Heat, Foam	Combo	No
2022-04-04	2022-04-05	1	South Dakota	Mcpherson	McPherson 03	Commercial Turkey Meat Bird	61000	VSD+Heat, Foam	Combo	No
2022-04-04	2022-04-02	0	Iowa	Hamilton	Hamilton 02	Commercial Turkey Poult Supplier	8100	VSD+Heat	Alone	No
2022-04-04	2022-04-03	0	Minnesota	Kandiyohi	Kandiyohi 02	Commercial Turkey Meat Bird	38500	Foam	No	No
2022-04-04	2022-04-04	0	Minnesota	Kandiyohi	Kandiyohi 03	Commercial Turkey Breeder Hens	48500	Foam, Cervical Dislocation	No	No
2022-04-03	2022-04-03	0	Minnesota	Dodge	Dodge 01	Commercial Turkey Meat Bird	20000	Foam	No	No
2022-04-03	2022-04-02	0	Texas	Erath	Erath 01	Commercial Upland Gamebird Producer	1700	CO2 Cart/Container	No	Alone
2022-04-03	2022-04-03	0	Minnesota	Le Sueur	LeSueur 01	Commercial Turkey Meat Bird	19600	Foam	No	No
2022-04-02	2022-04-04	2	North Dakota	Lamoure	LaMoure 01	Commercial Turkey Meat Bird	27400	VSD+Heat, Foam	Combo	No
2022-04-02	2022-04-04	2	South Dakota	Lake	Lake 01	Commercial Turkey Meat Bird	59000	VSD+Heat, Foam	Combo	No
2022-04-02	2022-04-04	2	South Dakota	Spink	Spink 02	Commercial Turkey Meat Bird	41800	VSD+Heat, Foam	Combo	No
2022-04-02	2022-04-03	1	Iowa	Humboldt	Humboldt 01	Commercial Table Egg Breeder	15300	VSD+Heat	Alone	No
2022-04-02	2022-04-03	1	Iowa	Sac	Sac 01	Commercial Turkey Meat Bird	37200	VSD+Heat	Alone	No
2022-04-02	2022-04-02	0	Minnesota	Stearns	Stearns 03	Commercial Turkey Meat Bird	27600	VSD+Heat, Foam	Combo	No
2022-04-02	2022-04-02	0	North Carolina	Johnston	Johnston 02	Commercial Turkey Meat Bird	9500	Foam	No	No
2022-04-02	2022-04-01	0	North Carolina	Johnston	Johnston 03	Commercial Turkey Meat Bird	18900	Foam	No	No
2022-04-02	2022-04-02	0	North Carolina	Wayne	Wayne 01	Commercial Turkey Meat Bird	16900	Foam	No	No
2022-04-01	2022-04-02	1	North Dakota	Dickey	Dickey 02	Commercial Turkey Meat Bird	60700	CO2 Cart/Container	No	Alone
2022-04-01	2022-04-02	1	South Dakota	Edmunds	Edmunds 03	Commercial Turkey Breeder Replacement Hens	30600	VSD+Heat, Foam	Combo	No
2022-04-01	2022-04-01	0	Missouri	Jasper	Jasper 02	Commercial Turkey Meat Bird	35300	Foam	No	No
2022-04-01	2022-04-02	1	South Dakota	Charles Mix	Charles Mix 04	Commercial Turkey Meat Bird	81500	VSD+Heat, Foam	Combo	No
2022-03-31	2022-04-16	16	Iowa	Osceola	Osceola 01	Commercial Table Egg Layer	5011700	VSD+Heat, CO2	Combo	Combo
2022-03-31	2022-04-01	1	Iowa	Cherokee	Cherokee 01	Commercial Turkey Meat Bird	88000	VSD+Heat	Alone	No
2022-03-31	2022-04-01	1	South Dakota	Mcpherson	McPherson 02	Commercial Turkey Breeder Hens	26000	Foam	No	No
2022-03-31	2022-03-31	0	Minnesota	Morrison	Morrison 01	Commercial Turkey Meat Bird	52600	Foam	No	No
2022-03-30	2022-03-31	1	South Dakota	Brule	Brule 01	Commercial Turkey Meat Bird	55100	VSD+Heat, Foam	Combo	No
2022-03-30	2022-03-30	0	Iowa	Buena Vista	Buena Vista 04	Commercial Turkey Meat Bird	35600	VSD+Heat	Alone	No
2022-03-29	2022-03-31	2	South Dakota	Edmunds	Edmunds 02	Commercial Turkey Breeder Hens	21900	VSD+Heat	Alone	No
2022-03-29	2022-03-30	1	Minnesota	Kandiyohi	Kandiyohi 01	Commercial Turkey Meat Bird	39500	VSD+Heat	Alone	No
2022-03-29	2022-03-30	1	Minnesota	Lac Qui Parle	Lac Qui Parle 01	Commercial Turkey Meat Bird	22500	VSD+Heat, Captive Bolt	Combo	Combo
2022-03-29	2022-03-30	1	South Dakota	Bon Homme	Bon Homme 02	Commercial Turkey Meat Bird	48200	VSD+Heat, Foam	Combo	No
2022-03-29	2022-03-30	1	South Dakota	Spink	Spink 01	Commercial Turkey Meat Bird	45900	VSD+Heat, Foam	Combo	No
2022-03-29	2022-03-28	0	North Carolina	Johnston	Johnston 01	Commercial Turkey Meat Bird	32100	Foam	No	No
2022-03-28	2022-03-29	1	Iowa	Hamilton	Hamilton 01	Commercial Turkey Meat Bird	25800	Foam	No	No
2022-03-28	2022-04-06	9	Iowa	Guthrie	Guthrie 01	Commercial Table Egg Layer	1460000	VSD+Heat, CO2	Combo	Combo
2022-03-27	2022-03-29	2	South Dakota	Mcpherson	McPherson 01	Commercial Turkey Meat Bird	43900	VSD+Heat, Foam	Combo	No
2022-03-27	2022-03-28	1	South Dakota	Hutchinson	Hutchinson 03	Commercial Turkey Meat Bird	39200	VSD+Heat, Foam	Combo	No
2022-03-27	2022-03-28	1	South Dakota	Clark	Clark 01	Commercial Turkey Meat Bird	43100	VSD+Heat, Foam	Combo	No
2022-03-26	2022-03-28	2	Minnesota	Meeker	Meeker 01	Commercial Turkey Meat Bird	287500	VSD+Heat, Foam	Combo	No
2022-03-26	2022-03-27	1	Minnesota	Stearns	Stearns 01	Commercial Turkey Meat Bird	23500	Foam, KEDS, captive bolt	No	No
2022-03-25	2022-03-27	2	Iowa	Franklin	Franklin 01	Commercial Table Egg Pullets	250200	VSD+Heat	Alone	No
2022-03-25	2022-03-26	1	South Dakota	Hutchinson	Hutchinson 02	Commercial Turkey Meat Bird	45800	VSD+Heat, Foam, Injectable, Barbiturate, Cervical Dislocation	Combo	No
2022-03-24	2022-03-26	2	South Dakota	Jerauld	Jerauld 01	Commercial Turkey Meat Bird	44000	VSD+Heat, Foam	Combo	No
2022-03-24	2022-03-25	1	Nebraska	Butler	Butler 02	Commercial Broiler Production	418500	VSD+Heat	Alone	No
2022-03-24	2022-03-24	0	Iowa	Buena Vista	Buena Vista 03	Commercial Turkey Meat Bird	53800	Foam, KEDS	No	No
2022-03-23	2022-03-24	1	South Dakota	Beadle	Beadle 02	Commercial Turkey Meat Bird	49900	VSD+Heat	Alone	No
2022-03-23	2022-03-24	1	South Dakota	Kingsbury	Kingsbury 02	Commercial Table Egg Layer	120300	CO2 Cart/Container	No	Alone
2022-03-23	2022-03-23	0	South Dakota	Edmunds	Edmunds 01	Commercial Turkey Breeder Hens	30800	VSD+Heat	Alone	No
2022-03-23	2022-03-30	7	New York	Suffolk	Suffolk 02	Commercial Upland Gamebird Producer	8500	CO2 Cart/Container	No	Alone	gamebird
2022-03-22	2022-03-24	2	South Dakota	Beadle	Beadle 01	Commercial Turkey Meat Bird	29400	VSD+Heat	Alone	No
2022-03-22	2022-03-24	2	South Dakota	Charles Mix	Charles Mix 03	Commercial Turkey Meat Bird	53800	VSD+Heat, Foam	Combo	No
2022-03-22	2022-03-24	2	South Dakota	Hanson	Hanson 02	Commercial Turkey Meat Bird	94600	VSD+Heat, Foam	Combo	No
2022-03-22	2022-03-22	0	Nebraska	Butler	Butler 01	Commercial Broiler Production	570000	VSD+Heat	Alone	No
2022-03-20	2022-03-23	3	South Dakota	Hutchinson	Hutchinson 01	Commercial Turkey Meat Bird	50400	VSD+Heat, Foam	Combo
2022-03-18	2022-03-22	4	Maryland	Cecil	Cecil 04	Commercial Table Egg Pullets	315400	VSD+Heat, Cervical Dislocation	Combo	No
2022-03-18	2022-03-19	1	South Dakota	Hanson	Hanson 01	Commercial Turkey Meat Bird	20200	VSD+Heat, Foam	Combo	No
2022-03-18	2022-03-19	1	South Dakota	Kingsbury	Kingsbury 01	Commercial Turkey Meat Bird	39200	VSD+Heat	Alone	No
2022-03-17	2022-03-24	7	Iowa	Buena Vista	Buena Vista 02	Commercial Table Egg Layer	5347500	VSD+Heat, CO2	Combo	Combo	This is almost certainly the farm investigated by DxE; evidence suggests VSD+Heat was the predominant killing method. Their drone footage showed only one tanker truck which may have been carrying CO2 and Rembrandt farms did not dispute their claim that VSD+Heat was the depopulation method used.
2022-03-17	2022-03-17	0	Delaware	Kent	Kent 01	Commercial Broiler Production	147800	VSD+Heat, Foam	Combo	No
2022-03-14	2022-03-30	16	Wisconsin	Jefferson	Jefferson 01	Commercial Table Egg Layer	2750700	VSD+Heat	Alone	No
2022-03-12	2022-03-13	1	South Dakota	Charles Mix	Charles Mix 02	Commercial Turkey Meat Bird	37500	VSD+Heat, Foam	Combo	No
2022-03-10	2022-03-14	4	Iowa	Taylor	Taylor 01	Commercial Table Egg Layer	915900	VSD+Heat, CO2, Cervical dislocation	Combo	Combo
2022-03-10	2022-03-13	3	Maryland	Cecil	Cecil 02	Commercial Table Egg Layer	663400	VSD+Heat, CO2	Combo	Combo
2022-03-09	2022-03-09	0	Missouri	Lawrence	Lawrence 01	Commercial Turkey Breeder Replacement Hens	37800	Foam	No	No
2022-03-08	2022-03-11	3	Delaware	New Castle	New Castle 02	Commercial Table Egg Pullets	243900	VSD+Heat, CO2	Combo	Combo
2022-03-08	2022-03-09	1	Maryland	Queen Anne's	Queen Anne's 01	Commercial Broiler Production	139300	VSD+Heat	Alone	No
2022-03-08	2022-03-09	1	Missouri	Jasper	Jasper 01	Commercial Turkey Meat Bird	25000	Foam	No	No
2022-03-06	2022-03-07	1	Iowa	Buena Vista	Buena Vista 01	Commercial Turkey Meat Bird	49800	VSD+Heat	Alone	No
2022-03-05	2022-03-07	2	South Dakota	Charles Mix	Charles Mix 01	Commercial Turkey Meat Bird	44100	VSD+Heat, Foam	Combo	No
2022-03-04	2022-03-08	4	Maryland	Cecil	Cecil 01	Commercial Table Egg Layer	644000	VSD+Heat, CO2	Combo	Combo
2022-03-04	2022-03-05	1	Missouri	Stoddard	Stoddard 01	Commercial Broiler Production	294800	VSD+Heat, Foam	Combo	No		Per Re Depopulation Method Request for 3522 (1): 2 to 4 houses killed with VSD (does not mention plus). Originally had requested to use VSD+ on all 12 houses.
2022-03-02	2022-03-01	0	Indiana	Dubois	Dubois 04	Commercial Turkey Meat Bird	16500	Foam	No	No
2022-02-24	2022-02-23	0	Indiana	Dubois	Dubois 03	Commercial Turkey Meat Bird	36000	Foam	No	No
2022-02-23	2022-02-18	0	Indiana	Greene	Greene 01	Commercial Turkey Meat Bird	48200	Foam	No	No
2022-02-23	2022-02-19	0	Indiana	Greene	Greene 02	Commercial Turkey Meat Bird	15400	Foam	No	No
2022-02-22	2022-03-01	7	Delaware	New Castle	New Castle 01	Commercial Table Egg Layer	1046900	VSD+Heat, CO2	Combo	Combo		Initially missing from USDA FOIA document - provided after second request. Per Delaware Animal Outlook HPAI FOIA Final_Redacted 5.25.22: VSD+Heat: 813,065 ; CO2 219,128; unknown method 114,744 (number of birds in barn 6). P 139 of records suggests there were survivors of VSD+ in House #9 who were depopulated the next day, but only VSD+H and CO2 listed on USDA document
2022-02-16	2022-02-15	0	Indiana	Dubois	Dubois 02	Commercial Turkey Meat Bird	26600	Foam	No	No
2022-02-15	2022-02-15	0	Kentucky	Webster	Webster 01	Commercial Turkey Meat Bird	53300	VSD+Heat, Foam	Combo	No
2022-02-12	2022-02-15	3	Kentucky	Fulton	Fulton 01	Commercial Broiler Production	231400	VSD+, Foam, Cervical dislocation	Combo	No		VSD+:220,000; foam 20,000. VSD+ survivors killed by cervical dislocation
2022-02-08	2022-02-09	1	Indiana	Dubois	Dubois 01	Commercial Turkey Meat Bird	29000	Foam	No	No	4
	2022-04-10		Minnesota	Todd	Todd 01	Commercial Turkey Meat Bird		Foam	No	No	missing from USDA website, only mentioned in FOIA document
	2022-05-08		Pennsylvania	Berks	Berks 03	Commercial Poultry Slaughter		Foam	No	No	missing from USDA website, only mentioned in FOIA document
